# Supplementary material for: COVID-19 Knowledge, Attitudes, and Vaccine Hesitancy in Ethiopia: A Community-Based Cross-Sectional Study
Source: Vaccines (Basel). 2023 Mar 31;11(4):774. doi: 10.3390/vaccines11040774 (PMC10140841; doi:10.3390/vaccines11040774)
Supplement: Supplementary file 1 [file vaccines-11-00774-s001.zip]

Archive with 1 entries (1 files):
- vaccines-2106418-supplementary.pdf
